# Supplementary material for: Liposomal Formulation of Botanical Extracts may Enhance Yield Triggering PR Genes and Phenylpropanoid Pathway in Barley (Hordeum vulgare)
Source: Plants (Basel). 2022 Nov 3;11(21):2969. doi: 10.3390/plants11212969 (PMC9658110; doi:10.3390/plants11212969)
Supplement: Supplementary file 1 [file plants-11-02969-s001.zip]

Archive with 1 entries (1 files):
- plants-1976972-supplementary.pdf
